# Supplementary material for: Skeletal Muscle Atrophy Induced by Diabetes Is Mediated by Non-Selective Channels and Prevented by Boldine
Source: Biomolecules. 2023 Apr 21;13(4):708. doi: 10.3390/biom13040708 (PMC10136059; doi:10.3390/biom13040708)
Supplement: Supplementary file 1 [file biomolecules-13-00708-s001.zip]

Archive with 1 entries (1 files):
- biomolecules-2223247-supplementary.pdf
